# Supplementary material for: Arachidic Acid-Carrying Phosphatidylglycerol Lipids Statistically Mediate the Relationship Between Central Adiposity and Cognitive Function in Cognitively Unimpaired Older Adults
Source: Nutrients. 2025 Oct 29;17(21):3405. doi: 10.3390/nu17213405 (PMC12610110; doi:10.3390/nu17213405)
Supplement: Supplementary file 1 [file nutrients-17-03405-s001.zip]

Archive with 1 entries (1 files):
- nutrients-3920970-supplementary.pdf
